# Supplementary material for: Application of an Interactive, Hands-On Nutritional Curriculum for Pediatric Residents
Source: JPGN Rep. 2023 Nov 13;4(4):e384. doi: 10.1097/PG9.0000000000000384 (PMC10684231; doi:10.1097/PG9.0000000000000384)
Supplement: Supplementary file 1 [file pg9-4-e384-s001.xlsx]

## Sheet: Sheet1
Nutrition Curriculum Guide for Training Physicians-2002	Physician’s Curriculum in Clinical Nutrition: Primary Care-2005	ABP Board Specifications-2017	Michigan Medicine Curriculum
General
Take an appropriate patient medical history, including family, social, nutritional/dietary, physical activity, and weight histories; use of prescription medicines, over-the-counter medicines, dietary and herbal supplements; and consumption of alcohol and other recreational drugs.	In addition to asking about prescribed medications, ask about the use of and rationale for using over the counter dietary supplements, herbs and other nutritional products (e.g. power bars, meal replacements, shakes) (1.1)
Conduct an appropriate physical examination, including anthropometrics, evaluation of growth, and development, and signs of nutritional deficiency or excess.
Select and interpret the results of screening measures, laboratory tests, and diagnostic procedures appropriate to assess and manage a patient's nutrition	Order, interpret the clinical significance of, and take appropriate action to correct laboratory measurements pertinent to assessment of nutritional status. Examples at http://www.med.upenn.edu/nutrimed/surg_guideline.pdf (1.2)
Evaluate a patient's diet and current nutritional status based on the USDA food guide.
Identify individuals who require medical nutritional therapy and lifestyle modification
Integrate nutritional assessment information into an individualized nutritional management and physical activity plan for optimal help, risk factor reduction, and common medical problems
Effectively counsel patient's to make informed nutritional decisions consistent with adopting and maintaining a healthy lifestyle and with establishing appropriate dietary, exercise, and apical goals			Healthy Meals and Snacks for Residents Core Lecture
Effectively communicate with patients in the culturally competent manner to provide accurate nutritional information and dispell misinformation
Employ effective counseling techniques matched to the patient's level of motivation and readiness for change, encouraging the use of goal setting, identification of barriers, problem solving, self monitoring, self reinforcement, and stimulus control	Ascertain each patient’s readiness and ability to work on weight loss according to health beliefs and stage of behavior change. (17.5)
Consult with or refer to a registered dietitian or other credentialed health care professionals and refer to community nutrition resources as appropriate	Collaborate with Registered Dietitians and refer to community nutrition resources when appropriate http://www.eatright.org (1.8)
Recognize that nutrition, physical activity, and health lifestyle behaviors can have direct, substantial, and long-term effects on growth and development, health maintenance, and disease prevention and treatment.
Demonstrate a commitment to interact with patients in a culturally competent manner that appropriately acknowledges the unique characteristics and nutritional needs of each individual.
Recognize how personal, environmental, and social factors interact and impact on eating behaviors and overall nutrition.	Include questions in social history about access to food, occupation, and living situation. (1.1)
Demonstrate sensitivity to biomedical and nutritional changes as well as psychological, social, and ethical issued that affect patient care.
Recognize the importance of using a multi-disciplinary team approach in nutritional health care.
Recognize the importance of patient autonomy and shared decision making in the nutritional management of patients
Encourage physicians to serve as positive role model for patients regarding nutrition and healthly lifestyles.
Recognize the importance of attention to nutritional management to enhance a patient’s quality of life
Encourage physicians to be involved in public health initiatives that promote community health regarding nutrition and physical activity	Refer patients to community resources such as support groups, fitness clubs, weight loss programs, etc. (8.8)
	Ask about weight changes. (1.1)
	Use tools like WAVE (http://bms.brown.edu/nutrition/acrobat/wave.pdf), DETERMINE checklist (http://www.aafp.org/x17367.xml ), Healthy Eating Index (http://www.forcevbc.com/good/food.htm) or My Pyramid Tracker (http://www.mypyramidtracker.gov/) (1.1)
Nutrition Principles
Access the most accurate current general and disease-specific nutritional information and recommendations.
Describe the changes in nutritional requirements that occur with aging and development.	Estimate calorie requirement according to age, gender, and activity, or metabolic condition or illness. (1.5)
Predict the consequences of a real or hypothetical inherited or acquired metabolic abnormality or hormonal imbalance on fuel utilization, fuel homeostasis, BMR and/or caloric balance.
Evaluate the quality of nutritional information provided in lay and medical literature
Translate medical literature into lay terminology that could be used for counseling patients.
Acknowledge that effective patient management requires an understanding of basic nutrition science principles.
Community and Population Health
Explain the interactions among lifestyle, environment, biology, and the health care system in the development of nutrition-related chronic diseases.
Compare and contrast the Dietary Guidelines for Americans with the nutrition guidelines promulgated by the American Heart Association and the American Cancer Society.	Provide diet counseling for patients at risk for osteoporosis, coronary artery disease, atherosclerosis, stroke, hypertension, lipid metabolism disorders, diabetes, obesity, periodontal disease and diet-related cancers (4.4)		Diabetes lecure Lee at noon conference. Inborn Errors of Metabolism 4x lectures by Genetics in Noon Conference.
List at least four community agencies that commonly provide nutrition-related resources and describe the types of information and services that they provide.
Describe at least four food-borne illnesses, and outline the process of reporting and investigating outbreaks of these illnesses.	Recognize the presenting signs and symptoms of foodborne illnesses caused by common microbial pathogens. (20.1)
	Provide education for patients, especially those who are elderly, pregnant, infants or otherwise immune compromised, on safe food handling practices to prevent foodborne illness. http://www.foodsafety.gov (20.2)
	Provide supportive nutrition therapy if needed in identified cases of foodborne illness (20.3)
Provide effective preventive nutrition counseling appropriate for any well or diseased individual.
Refer patients to community nutrition agencies, resources, and services as appropriate.
Recognize the importance of nutrition and community nutrition services in health promotion, disease prevention, and disease management.
Demonstrate a personal commitment to the importance of prevention in health care.
Exhibit a non-judgmental demeanor and sensitivity toward patients, families, and community members.
Behavioral Principles
Assess a patient's readiness for change and match the counseling intervention to the patient’s current stage in the continuum of change.	Tailor diet and activity counseling messages to each patient’s readiness for behavior change and health beliefs (1.6)
Effectively counsel patients to set realistic nutritional goals and timelines for behavioral change.
Demonstrate a belief in his/her ability effectively to promote patient behavior change.
Recognize the preeminence of the patient’s taking responsibility for his/her own nutritionalhealth.
Recognize the importance of enabling patients to believe in their ability to change currentbehavior patterns.
Demonstrate a commitment to promote behavior change through establishing the best possible physician-patient relationship.
Nutrition Assessment
Compare and contrast use of Body Mass Index (BMI), waist circumference, skin fold thickness, mid-arm muscle circumference, and waist-hip ratio, and explain the usefulness of these measures in the clinical setting.
Conduct an appropriate nutritional assessment on all ambulatory and hospitalized patients, including those with acute or chronic disease as well as healthy individuals of all ages.	Routinely assess nutritional status at well child appointments, considering the following: • Compare length, weight, head circumference to Centers for Disease Control and Prevention growth charts (http://www.cdc.gov/growthcharts/) • Measure hemoglobin or hematocrit and perform lead risk assessment at recommended intervals. • Obtain and evaluate diet history from caregiver, including dietary intak…		Continuity Curriculum May Year 2. Continuity Curriculum June Year 2
	Routinely assess nutritional status at well child and routine appointments, considering the following: • Compare height, weight, and body mass index (BMI) to growth charts from the Centers for Disease Control and Prevention. http://www.cdc.gov/growthcharts/. (Note under and over weight and children crossing percentile lines)). Monitor on annual basis. Note rate of weight gain as well as total wei…
Conduct an appropriate physical examination in a patient of any age, including anthropometrics; select appropriate laboratory tests and procedures to diagnose and treatnutritional conditions such as over- and under-nutrition in hospitalized and ambulatory patients. Identify appropriate nutritional therapies.	Integrate nutrition assessment in the physical exam. Examples of nutrition risks may be signs of vitamin and mineral deficiency or toxicity, eating disorders, obesity, compromised oral health, xanthomas. 1.2		Continuity Curriculum March Year 2
Effectively counsel patients about their nutrition, providing recommendations matched to the patient’s age, sex, family history, chronic conditions, activity level, family, culture, and ethnicity.
Seek consultation with and refer patients to a registered dietitian or other credentialed nutrition professionals as appropriate.	Provide diet counseling and refer to Registered Dietitian for medical conditions with a nutrition component. Examples are failure to thrive, chronic diarrhea, iron deficiency anemia, developmental disabilities adversely affecting food intake, severe dental caries or malocclusion, obesity. (3.5)
Recognize the value of nutritional assessment in the comprehensive care of ambulatory and hospitalized patients.
Recognize the importance of nutrition in health maintenance, disease prevention, and management.
Demonstrate a commitment to utilizing a multidisciplinary approach to screening, assessing, and counseling individuals at nutritional risk.
	Use Dietary Guidelines for Americans or the My Food Guide Pyramid as the foundation for nutrition counseling. Evaluate adequacy of dietary intake and advise ways to improve diet considering food groups and portion sizes http://www.usda.gov/cnpp/dietary_guidelines.html (1.6)
	Write diet orders based on nutrition assessment of institutionalized patients (hospital, long-term care, etc). Prescribe nutrition therapy for patients undergoing surgery—both pre and post—considering the appropriate progression of food intake to maintain optimum nutritional status. (1.7)
	Use Dietary Guidelines for Americans (http://www.healthierus.gov/dietaryguidelines) as the foundation for nutrition counseling. Assess for common feeding concerns and provide guidance, considering the following: • High intake of sweetened beverages • Total amount of food (How Much Are You Eating?) Discretionary calories • Nutritional quality of snacks • Frequent meals from fast food restaurants •…
	Use Dietary Guidelines for Americans as the foundation for diet counseling and the Nutrition Facts label as a teaching tool http://vm.cfsan.fda.gov/~dms/flg-5-1.html. Advise supplements as needed to meet Dietary Reference Intake for age. Consider special dietary needs for folic acid and iron for women of childbearing age, and for supplemental calcium and vitamin D and other nutrients throughout t…		Calcium Disorders and Ricketts. Noon time Lecure
Physical Activity
For patients at any age, identify the appropriate type, intensity, quantity, frequency, and duration of physical activity as influenced by the energy balance requirements.	Ask about physical activity using the FITT model--frequency, intensity, type, time, and consider patients’ limitations (1.1)
Classify individuals according to standardized levels of physical activity and physical fitness. List four measures commonly used to assess a patient’s level of physical activity and physical fitness.	Assess current level of physical activity and provide guidance for physical activity for the non-athlete according to recommendations of the Dietary Guidelines for Americans, the American College of Sports Medicine and the Centers for Disease Control and Prevention for optimum health, treatment of disease, and prevention of obesity. (22.1)
	Use the FITT model for exercise prescriptions—frequency, intensity, type, and time (22.3)
Given a detailed medical history that includes a physical activity assessment, prescribe an appropriate regimen of diet and exercise for patients at varying levels of risk for cardiovascular disease (CVD).	Prescribe physical activity, considering patient’s readiness for changing behavior related to exercise, limitations, and preferences. A prescription should include frequency, intensity, type, and time (FITT). (8.5)
Effectively counsel an individual to adopt and maintain a level of physical activity consistent with the 1999 Patient-Centered Assessment and Counseling for Exercise and Nutrition (PACE) guidelines.	Advise physical activity commensurate with patient’s ability. Make specific recommendations for physical activity using activity guidelines from the American College of Sports Medicine http://www.acsm.org/. and the Centers for Disease Control and Prevention. Also see the recommendations from the National Academy of Sciences, Dietary Reference Committee http://www.nap.edu/books/0309085373/html (1.…
Evaluate an individual’s physical activity and physical fitness levels using the ASCM’s Guidelines for Exercise Testing and Prescriptions (2000).	Encourage physical activity according to American College of Sports Medicine and Centers for Disease Control guidelines, considering patient’s limitations. Use the FITT model for exercise prescriptions—frequency, intensity, type, and time. (4.5)
Recognize that physicians can have a substantial positive impact on an individual’s level of physical activity.
Demonstrate a personal commitment to evaluate the physical activity needs of all patients and promote adequate levels of exercise to prevent disease and promote physical and mental health.
Demonstrate a commitment to discourage sedentary lifestyles in patients as well as to encourage simple physical activity (e.g., walking, gardening) for patients who are not compliant or for whom vigorous activity is inappropriate.
Demonstrate a personal commitment to serve as a positive role model for patients by maintaining a healthy personal lifestyle.			Healthy Meals and Snacks for Residents Core Lecture
	Encourage physical activity and assess for excess television/computer use. (< 2 hours/day) (3.3)
	Recommend 60 minutes physical activity per day. (3.6)
	Consider the sedentary patient’s readiness for behavior change to increase physical activity. (22.2)
	Provide diet counseling at sports physicals to include optimum diet to enhance athletic performance, including hydration, adequate calories and carbohydrate, adequate calcium, avoidance of rapid weight changes, use of ergonomic aids and diet supplements (22.4)	Sports medicine 1. Pre-participation evaluation 2. Injury prevention 3. Conditions and injuries (eg, concussion, heat illness) 4. Return to play (eg, rehabilitation, concussions) 5. Athlete wellness, Nutrition, Supplement (eg, performance-enhancing drugs) (Domain 13)
	Recognize and refer patients with eating disorders. Be aware of the possibility of women athletes with the triad of amenorrhea, excessive exercise, and disordered eating patterns. (22.5)		Noon Conference Lecture on Eating Disorders., Continuity Curriculum March Year 2
Pediatrics
Compare and contrast the complete nutritional needs of well infants, children, and adolescents with those who have celiac disease, food allergies, type 1 diabetes, inflammatory bowel disease, or cystic fibrosis.	Provide advice specific to the patient’s age, gender, family history, chronic conditions and activity level, food intolerance or allergies. (1.6)	Normal growth and development 1. Physical 2. Social 3. Emotional 4. Language 5. Gross motor 6. Fine motor (Domain 1)	Noon Conference Lecture on Eating Disorders. Diabetes lecure at noon conference. Cystic Fibrosis Conference. Continuity Curriculum March Year 2
	Recognize common symptoms of food allergies and food intolerance, and ask about family history of food allergies and asthma. (21.2)		Continuity Curriculum April Year 2
	Eliminate the suspected food allergen from the diet and observe for changes in symptoms. Refer for diagnostic testing if indicated. (21.3)		Continuity Curriculum April Year 2
	Differentiate between food allergy and food intolerance and provide patient education, considering patients’ and family perceptions of suspected allergens. Http://www.foodallergy.org/. (21.4)		Continuity Curriculum April Year 2
Compare and contrast the energy, protein, and mineral needs of premature, low-birth weight, and normal-birth weight infants.
Differentiate between anorexia and bulimia as to etiology, signs, symptoms, and nutritional treatment.
Given a detailed pediatric diet and medical history, evaluate the appropriateness of the child’s diet and propose a diet consistent with maintaining health.	Recommend appropriate diet for age, including feeding skills development such as weaning to cup, progression of solid foods. (2.4)		Introduction to Solid Foods Case Conference. Continuty Curruculum Dec Year 1. Continutiy Curriculum April Year 1. Continuity Curriculum July Year 3.
Select laboratory tests and diagnostic procedures appropriate to assess, support, and manage the nutrition of infants, children, and adolescents.			Puberty and Short Stature Lecture by Dr Shumer from Endocrinologly at Noon conference
Effectively counsel families with children to develop and maintain healthy eating habits.			Healthy Meals and Snacks for Residents Core Lecture
Refer families to the Women, Infants, and Children (WIC) Program or other pediatric nutrition counseling interventions to support the nutritional needs of their infants and children as appropriate.
Actively support the mother who chooses breast-feeding and refer the mother to support programs and lactation consultants as appropriate.	Recommend that all babies, with rare exceptions, be breastfed and/or receive expressed human milk exclusively for about the first six months of life. Breastfeeding should continue with the addition of complementary foods throughout the second half of the first year. Family physicians should have the knowledge to promote, protect, and support breastfeeding Encourage breastfeeding, when possible, o…		Human Milk and Neonatal Nutrition Case Conference. Breastfeeding Noon Conference. Introduction of Solid Foods Case Conference. Continuity Curriculum Nov Year 1. Continuity Curriculum Dec Year 1
Recognize the need to attend to the unique behavioral, psychosocial, and developmental characteristics of children and adolescents in the design of nutritional interventions for these patients.
Demonstrate a commitment to utilizing a multi-disciplinary team approach to managing the nutrition of infants, children, and adolescents as appropriate.
Recognize that childhood nutrition can have both short-term and long-term, and sometimes irreversible, effects.
Demonstrate a commitment to encourage adolescents to adopt a pattern of appropriate lifelong physical activity
Show sensitivity to the unique power of social influences on children and adolescents and to their special nutritional needs.
Recognize the need to take the family context into account when managing the nutrition of children and adolescents.
	Prescribe nutrition supplements, assessing the need for fluoride, vitamin D, iron, Trivisol, and others if indicated. (2.2)		October Year 3 Continuity Curriculum.
	Assess for common feeding problems and provide guidance when needed. Examples of common feeding problems are spitting up, colic, constipation, nursing bottle caries, and delayed weaning. (2.5)		Continuity Curriculum Oct Year 1
	Recommend preventive oral health care that includes dietary management and routine dental care beginning at 1 year of age. (2.6)		Dental Care Continuity Curriculum Year 1 January
	Counsel for reduction of risk for coronary artery disease and atherosclerosis, cancer, osteoporosis, and obesity in high risk children. (3.4)
		Nutrition: 1. Newborn and infant feeding 2. Age-specific nutritional needs 3. Patient population-specific nutritional needs (eg, vegetarian, vegan) 4. Condition-specific nutritional needs (eg, food allergies, hypertension) 5. Obesity (Domain 1)	Noon Conference Lecture on Eating Disorders. Vegetarian Continutiy Curruculum October Year 2.
		Clinical presentation 1. Ambiguous genitalia 2. Short stature 3. Tall stature 4. Abnormal onset/progression of puberty (eg, delayed puberty, premature puberty) (Domain 12)
Adolescents
Identify the prevalence of eating disorders by age and gender. Identify at least four special populations (e.g., wrestlers and models) at high risk for eating disorders.	Incorporate screening for subtle signs of eating disorders into history, review of systems and physical exam of patients at risk for eating disorders. (Morgan JF, Reid F, Lacey JH. The SCOFF questionnaire: assessment of a new screening tool for eating disorder. BMJ 1999;319:1467-1468.), (http://www.anred.com ). (18.1)		Noon Conference Lecture on Eating Disorders
Effectively counsel young adult and middle-aged patients to make informed nutritional decisions consistent with maintaining a healthy lifestyle and preventing disease, establishing appropriate dietary, physical activity, and behavioral goals and adopting strategies to achieve and maintain these goals.
Given a medical history including a 24-hour dietary recall, evaluate the nutritional status of a woman of childbearing age, determine the potential risk to a fetus should conception occur, and provide appropriate nutritional recommendations.	Use 24-hour recall, food record, or food frequency to obtain diet history. 1.1
Based on an accurate assessment of the physician’s own knowledge and limitations, seek consultation with and refer young adult and middle-aged patients to a registered dietician other credentialed nutrition professionals as appropriate.	Refer to Registered Dietitian for medical nutrition therapy to help patients prioritize dietary and lifestyle modifications, especially when multiple dietary changes are indicated. (8.6)
Provide effective individualized nutrition counseling to young adult and middle-aged patients, taking into account level of physical activity, dietary intake patterns, and general health status.
Interact sensitively, effectively, and professionally with persons from diverse cultural, socioeconomic, educational, and professional backgrounds.	Consider family and economic issues and cultural diversity in nutrition counseling. 1.6
Recognize that the influences of society during young adulthood (busy schedules, eating restaurant foods, etc.) have nutritional implications and may make optimum nutritional choices difficult.
Demonstrate a commitment to answer patients’ nutrition-related questions and counsel young and middle-aged adults about the impact that daily nutritional choices can have on their long-term health and/or the health of their unborn children.	Provide supportive counseling to patient and family in collaboration with the treatment team. Be an advocate for the patient to assure getting needed care and access to local resources. (18.5)
Recognize the importance of sound nutritional choices for both healthy and ill individuals.			Healthy Meals and Snacks for Residents Core Lecture
	Make referral for treatment to multi-disciplinary team or professional qualified to treat eating disorders. May coordinate treatment plan depending upon local resources. (18.2)		Noon Conference Lecture on Eating Disorders
	Determine healthy weight goal and monitor weight. (18.3)
	Manage medical complications of eating disorders (18.4)		Noon Conference Lecture on Eating Disorders
Geriatrics
Skip this section	Skipped section on the elderly
Women's Health
Identify at least five medical conditions common to women that may increase medical and/or nutritional risk during pregnancy, and describe at least one intervention to effectively address the nutritional effects of each condition.
Summarize the health effects of oral and implant contraceptives, including their effects on lipid levels, body weight, and the risk of heart disease.
Summarize the American Diabetes Association (ADA) criteria used to diagnose type 1, type 2, and gestational diabetes, and outline the ADA principles for treating diabetes during pregnancy.			Diabetes lecure at noon conference.
Summarize the dietary and endocrine effects of common strategies for the prevention and treatment of breast, cervical, endometrial, and uterine cancer.
Explain how energy balance and obesity are related to breast cancer development and reoccurrence.
Compare and contrast the physiological and biochemical changes that occur during pregnancy including multiple gestation, post-partum, and lactation for adolescents vs. adult women.	Use National Academy of Sciences Institute of Medicine guidelines to determine and discuss weight gain goals for underweight, normal weight, and overweight pregnant women http://www.nap.edu/books/0309072794/ and http://wwww.nap.edu/books/0309047382/html (5.2)
Compare and contrast the prevalence of the most common macronutrient and exercise-related anemias for men vs. women.			Continuity Curriculum Sept Year 1
Effectively counsel female patients of any age and weight to make informed nutritional decisions consistent with maintaining a healthy lifestyle, establishing appropriate dietary and behavioral goals, and adopting strategies to achieve and maintain these goals.	Take diet history and recommend portion size and food groups to meet special needs of pregnant and lactating women with special attention to dietary intake of folic acid, iron, calcium, protein, dietary fiber, and alcoholic beverages (5.3)		Calcium Disorders and Ricketts. Noon time Lecure. Healthy Meals and Snacks for Residents Core Lecture
Maintain due vigilance to recognize any early signs and symptoms of eating disorders in females.			Noon Conference Lecture on Eating Disorders
Actively support women who choose to breast-feed.	Recommend breastfeeding to one year. http://www.aafp.org/x6633.xml http://www.aap.org/policy/re9729.html and http://www.lalecheleague.org/ (5.8)		Human Milk and Neonatal Nutrition Case Conference. Breastfeeding Noon Conference. Introduction of Solid Foods Case Conference. Continuity Curriculum Nov Year 1. Continuity Curriculum October Year 3.
Demonstrate a commitment to consider a diagnosis of cardiovascular disease in both men and women equally.
Demonstrate a commitment to counsel women of all ages about the impact of daily nutritional choices on their long-term health and/or the health of their unborn children.
Recognize the right of a pregnant woman to decide whether or not to breast-feed her infant.
Demonstrate a sensitivity to the unique physiological and behavioral characteristics of each female in your medical practice.
	Routinely assess nutritional status at physical exams, and routine gynecologic exams for women, including the following: • Measure height and weight and consider weight distribution (waist circumference). Determine body mass index (BMI) and goal BMI to reduce disease risk. • Perform screening tests when indicated. Examples are cholesterol, blood pressure, hemoglobin or hematocrit, bone density sc…
	Routinely assess nutritional status and provide guidance at prenatal appointments considering the following potential nutrition risks: • Prepregnancy weight • Maternal age • Parity • Short interconceptual period • Obstetric history of premature, small-for-age or large-for-age babies • Hemoglobin or hematocrit • Socioeconomic status • Post-pregnancy weight loss (5.1)
	Recommend appropriate diet supplementation for folic acid, iron, calcium and other nutrients. Http://books.nap.edu/catalog/1451.html (5.4)		Calcium Disorders and Ricketts. Noon time Lecure.
	Routinely ask about prenatal vitamin and iron intake, encourage patient adherence and counsel about side effects and benefits. Also discuss need for continuation after delivery (5.5)
	Screen and counsel patients on harmful lifestyle behaviors, including tobacco use, alcohol, excessive caffeine intake, pica, restricted vegetarian diet, and excessive intake of dietary supplements or herbs or herbs and teas contraindicated in pregnancy and lactation. Discuss any fish advisories for methyl mercury or PCB contamination (5.6)		October Year 2 Continuity Curriculum.
	Make referrals to Registered Dietitian for nutrition therapy for complications of pregnancy. Examples are inappropriate weight gain, anemia, severe constipation, hyperemesis gravidarum, and gestational diabetes. www.eatright.org (5.7)		Diabetes lecure at noon conference.
	Provide anticipatory guidance for breastfeeding with emphasis on preventing or treating common problems, considering • Proper latch and positioning to breast • Maintaining adequate milk supply and frequency of nursing • Sore nipples • Low weight gain • Pumping breastmilk • Supplemental feedings and weaning • Mastitis or yeast infections • Vitamin and mineral supplementation (e.g. Trivsol) (5.9)		Human Milk and Neonatal Nutrition Case Conference. Breastfeeding Noon Conference.
Hyperlipidemia/Atherosclerosis
Evaluate the utility of lowering homocyst(e)ine levels to prevent atherosclerosis.
Provide at least two examples of individual genetic variations affecting the efficacy of the nutritional management of cardiovascular disease.
Describe the gender-related differences in energy balance, diet-associated lipoprotein levels, and the incidence of CVD.
Describe the controversy surrounding the use of antioxidant vitamin supplements/foods to prevent CVD.
Summarize the scientific evidence evaluating the effectiveness of the DASH-sodium diet, and describe when it should be prescribed.
Compare and contrast the DASH-sodium diet with the National Cholesterol Education Program (NCEP) Therapeutic Lifestyle Changes (TLC) Diet.
Provide effective individualized dietary counseling for hypertensive patients, focusing on body weight, energy balance, and dietary intake of fruits, vegetables, sodium, potassium, calcium, magnesium, and total and saturated fat.			Calcium Disorders and Ricketts. Noon time Lecure.
Consult with a registered dietitian as appropriate to prioritize dietary guidelines and lifestyle changes for hypertensive patients with or without other common chronic diseases	Educate patients and family about the relationship between diet, physical activity, excess body weight if obese, and excessive alcohol use in the management of their disease. (8.3)
Clearly explain to a patient what the DASH-sodium diet is and how it works; effectively support the patient who adopts the DASH-sodium diet.
Recognize the value of a healthy diet and lifestyle in the prevention and treatment of patients with hypertension.
Demonstrate a commitment to utilize a multi-disciplinary team approach in medical care, seeking consultation with and referring patients to registered dietitians and other credentialed healthcare professionals as appropriate.
	Periodically order and monitor appropriate lab and other measurements to determine effectiveness of treatment—blood pressure, blood lipid levels, hemoglobin A1C, weight, BMI, waist circumference, C-reactive protein (8.2)
	Prescribe appropriate nutrition therapy based on national standards: • American Heart Association http://circ.ahajournals.org/cgi/content/full/102/18/2284 and/or National Cholesterol Education Program http://www.nhlbi.nih.gov/guidelines/cholesterol/index.htm, for dyslipidemias and cardiovascular diseases, • Portfolio diet for individuals willing to be vegetarian. http://www.portfolioeatingplan.co…		Diabetes lecure at noon conference.
Heart Failure and Cardiomyopathy
Skipped
Obesity
Outline and evaluate the evidence evaluating the short-term and long-term efficacy of various commonly adopted diets, such as the Zone, Atkins, Weight Watchers, LA Weight Loss, Sugar Busters, and Jenny Craig diets.	Assess use of over the counter weight loss aids and dietary products for weight loss, popular diet books, commercial weight loss programs, herbs, and prescription drugs. Advise patient on safety and efficacy. (17.6)
Given the weight, height, age, and sex of a child or adolescent, assess the patient’s risk of becoming overweight or obese as an adult in the U.S. using the US Centers for Disease Control and Prevention (CDC) pediatric BMI growth charts.	Determine body mass index (BMI) from weight and height measurements and advise on weight to decrease disease risk http://www.nhlbi.nih.gov for adults; http://cdc.gov for children and teens. 1.2
Identify common metabolic and pathophysiologic consequences of specific nutritional regimens used to treat common obesity-related morbidity in ambulatory and inpatient (ICU and non-ICU) care, and explain the mechanism of each effect.
Appropriately refer overweight or obese patients for individualized nutrition therapy based on the NHLBI guidelines.	Use national guidelines, such as those from the National Heart Lung and Blood Institute, to classify obesity and health risk based on patient’s weight. Consider co-morbidities that increase health risk related to weight. (17.3)
Identify the five dietary supplements most commonly used in weight reduction plans, and compare and contrast their efficacy.	Assess intake of over-the-counter vitamin mineral supplements, herbs, and other dietary supplements and provide appropriate advice on safety and efficacy http://dietary-supplements.info.nih.gov and http://consumerlab.com. (4.3)
	Prescribe diet supplements if diet is compromised by elimination of offending foods.(21.5)
Recognize that being overweight or obese has become a national epidemic of increasing prevalence in the United States, and appreciate the value of as little as a 10% decrease in weight on co-morbidities or even maintaining body weight for those likely to become more obese.
Demonstrate a commitment to utilizing a multi-disciplinary team approach to the medical care of overweight and/or obese patients.
Demonstrate sensitivity to the social, emotional, and psychological factors that may affect an individual’s behavior and body image.
Demonstrate a commitment to interact with overweight and/or obese patients in a non-judgmental manner.
	As part of the history, assess risk factors that led to obesity. Consider the following: • Family history of obesity and obesity related diseases • Weight history and age of onset • History of weight loss attempts • Dietary intake including meal spacing, food groups, amount of carbohydrate and portion sizes, use of sweetened beverages and alcohol • Mental health status • Medications that affect w…
	As part of the physical exam, determine BMI for adults and children over 2 years of age. Use BMI charts for adults and Centers for Disease Control and Prevention BMI charts for children. http://www.nhlbi.nih.gov/guidelines/obesity/ob_home.htm and www.cdc.gov/growthcharts/. (17.2)
	Discuss the effect of obesity on present and future health and personalize risk to each patient. (17.4)
	Collaborate with patient to choose treatment modality. Consider referral to Registered Dietitian for individual nutrition therapy, multi-disciplinary programs based on scientific principles of weight loss, and support groups. Consider other options as an adjunct to diet and activity, depending on weight and health risk—prescription drugs, surgery, and mental health referral. Warn against fads and…
	Design plan for follow up and support. Assist patient in setting realistic goals for weight loss, and in making permanent lifestyle changes to maintain weight loss or prevent further gain (17.8)
	Support local community and national public health initiatives to increase physical activity and improve diet to decrease the prevalence of obesity. (17.9)
	Assess appropriateness for Bariatric Surgery. If following patient after surgery, be aware of life long nutrition supplementation needs. (17.10)
	Keep abreast of nutrition-related lay literature for popular diets, dietary supplements and herbs and assist patients in making informed decisions about dietary supplements. • Warn patients about use of those that are potentially harmful (including those not available in U.S. but through Internet) , such as ephedra, PPA that interact with other drugs, such as St. John’s Wort, antioxidant vitamins…
Diabetes Mellitus
Summarize the current Nutrition Recommendations and Principles for People with Diabetes Mellitus developed by the American Diabetes Association and American Dietetics Association, and compare and contrast the dietary goals for persons with Type 1 vs. Type 2 diabetes.			Diabetes lecure at noon conference.
Describe and classify the hyperlipidemia seen in patients with diabetes mellitus, and explain how glycemic control, diet, and weight loss can be used to correct plasma lipid levels.		Diabetes insipidus; Type 1 diabetes; Type 2 diabetes (Domain 12)	Diabetes lecure at noon conference.
Explain how to choose an appropriate drug therapy on the basis of pharmacokinetics and endogenous insulin secretion and resistance.			Diabetes lecure at noon conference.
Given a detailed scenario describing a patient with diabetes, provide individualized dietary counseling that takes into account insulin regimen, type of diabetes, total calorie requirements for weight maintenance or weight loss, carbohydrate counting, glucose and lipid goals, and timing of eating.			Diabetes lecure at noon conference.
Seek consultation with a registered dietitian, a certified diabetes educator, or other credentialed nutrition professionals as appropriate.			Diabetes lecure at noon conference.
Demonstrate a personal commitment to the importance of diet and exercise in preventive medicine by serving as a positive role model for patients with diabetes.			Diabetes lecure at noon conference.
Recognize the central importance of nutrition in the maintenance of health, and demonstrate a commitment to support patient adherence to the Nutrition Recommendations and Principles for People with Diabetes Mellitus accepted by the American Diabetes Association.			Diabetes lecure at noon conference.
Recognize the importance of patient self-motivation and demonstrate a commitment to shared decision making with diabetic patients.			Diabetes lecure at noon conference.
Recognize the value of utilizing a team approach in the treatment of diabetes mellitus that includes registered dietitians, certified diabetes educators, exercise physiologists, clinical psychologists/behavioral medicine specialists, nurse practitioners, and clinical pharmacists.			Diabetes lecure at noon conference.
GI Disease
Identify the four most common causes of diarrhea and constipation, outline the direct nutritional effects of each condition on patient nutritional status, and describe the nutritional treatment regimen most commonly used to treat each condition.			GI Infections (Traveler's Diarrhea, parasites, gastroenteritis) Case Conference.
Explain how to determine when a patient’s diet should be advanced from NPO to solid foods after major GI surgery.
List the indications for fecal fat, d-xylose, and hydrogen breath tests, and explain how to interpret the results of each test.
Identify the potential nutritional consequences of medications used to treat GI diseases.
Evaluate the nutritional status of a patient with a gastrointestinal complaint by taking his/her medical, diet and social histories, conducting a physical examination, and selecting appropriate laboratory tests and diagnostic procedures.	As part of the history and physical exam of patients suspected of having a gastrointestinal (GI) disorder, identify symptoms and differentiate among problems that affect transit time and motility, cause irritation of the mucosa, or affect gastric acid secretion. Identify diet and lifestyle factors that contribute to symptoms. Consider the following: • Use of alcohol, caffeine, carbonated beverage…
Effectively counsel patients to establish appropriate dietary and behavioral goals and to adopt strategies to achieve these goals. Develop a plan to monitor the patient’s progress and elicit his/her commitment.
Based on an accurate assessment of the physician’s own knowledge and limitations, seek consultation with and refer patients to a registered dietician or other credentialed healthcare professionals as appropriate.	Refer patients with diabetes to a Registered Dietitian and/or Certified Diabetes Educator for self-management education to help patients assume responsibility for their own care (8.7)
	Refer to Registered Dietitian when major food groups are eliminated from diet. (21.6)
Recognize the central importance of nutrition in the treatment and management of patients with GI disease and demonstrate a commitment to providing appropriate nutritional intervention (including dietary modification and enteral or parenteral nutrition therapy).
Recognize the importance of dietary and lifestyle factors in the prevention of GI diseases.
	For the patient with identified liver disease, refer for nutrition therapy to improve nutritional status, enhance regeneration, and prevent or alleviate encephalopathy and other metabolic disturbances amenable to nutrition therapy. (9.3)		Hepatobiliary Disease and Hepatitis in children lecure at noon conference. Acute Liver Failurez at noon conference.
	Provide diet counseling for gastrointestinal problems commonly encountered in family medicine: celiac disease (gluten intolerance), constipation, diarrhea, gastroesophageal reflux disease, peptic ulcer disease, irritable bowel syndrome, gallstones, esophagitis, pancreatitis, and lactose intolerance. Refer to the National Institute of Diabetes & Digestive & Kidney Disease (http://www.niddk.nih.gov…		GI Infections (Traveler's Diarrhea, parasites, gastroenteritis) Case Conference.
	Identify the underlying cause of malnutrition to guide nutrition therapy for appropriate patient management. Consider nutrition therapy to alter mechanical defects of digestion and absorption, impairments in enzymatic secretion, impairment in activity of bile salts, or impairment of absorption. (9.4)
	Make referrals to Registered Dietitian for patients with severe gastrointestinal disease affecting nutritional status, such as inflammatory bowel diseases, gluten intolerance, malabsorption syndromes, etc. (9.5)
Hematology and Oncology
List the most prevalent drug and nutrient interactions associated with cancer chemotherapy, and explain how each intervention can reduce the efficacy of the other.	As part of the history and physical, determine the following: • Weight changes or edema secondary to disease or treatment. • Difficulties with appetite, taste changes, stomatitis, esophagitis, swallowing, nausea, vomiting, diarrhea, or constipation. • Assessment of dietary intake with emphasis on total calories, fruits, vegetables, and whole grains, carotenoids • Use of nutritional supplements, h…
Explain how cancer causes malnutrition and cachexia.	Provide diet counseling when indicated for nutritional inadequacy or weight loss (14.2)
Explain how common cancer treatments alter nutritional status.
List at least four common foods that are high in bioavailable folate and four that are high in Vitamin B12 that are appropriate for inclusion in the diet of a patient with a megaloblastic anemia.	Recognize patients at risk for nutritional anemia caused by deficiencies of iron, folate, and vitamin B-12, and differentiate nutritional from non-nutritional causes with appropriate history and lab measurements: • Iron deficiency—women during reproductive years, infants and children • Folate—women during reproductive years, chronic alcoholics, chronic use of anti-seizure medications, • Vitamin B…
List at least two foods and two common medications that can increase or decrease absorption of each of the following: iron, folate, Vitamin B12.	Recognize potential adverse interactions between medications and food intake or nutrient metabolism, and adjust either diet or medication as needed. (1.6)
Given the history of a patient with hematologic/oncologic disease, recommend therapies that may help to alleviate adverse chemotherapy and radiation effects including nausea, mouth sores, odynaphagia, dysaphagia, and diarrhea.
Effectively counsel patients patient with a strong family history of cancer or a precancerous lesion to make informed nutritional decisions consistent with maintaining a healthy lifestyle and decreasing cancer risk, establishing appropriate dietary and behavioral goals and adopting strategies to achieve and maintain these goals.	Incorporate dietary guidelines for cancer prevention from the National Cancer Institute into prevention diet counseling. http://nci.nih.gov and http://www.aicr.org and http://5aday.gov. (7.1)
Identify oncology patients who would benefit from nutritional guidance and supplementation to increase energy and protein intake.
Recognize the value of early nutrition intervention during cancer treatment to reduce or delay the development of malnutrition.
Demonstrate a commitment to include nutritional assessment and therapy in routine patient care to prevent cancer and anemia.
Recognize the importance of nutrition and healthy lifestyle behaviors in the decreasing risk of cancer.
Recognize the value of utilizing a team approach in the treatment of cancer that includes registered dietitians and other credentialed nutrition professionals, as well as exercise physiologists, clinical psychologists/behavioral medicine specialists, nurse practitioners, and clinical pharmacists.	Refer to Registered Dietitian for nutrition therapy for patients with significant weight loss, those who are immunocompromised, and for those who have eating difficulties and malnutrition secondary to the cancer or treatment. (14.4)
	Provide diet counseling to increase food sources of deficient nutrients and prescribe supplements in treating the anemia when needed. (10.2)
	Provide counseling on safety and efficacy of nutritional supplements and other therapies. http://ods.od.nih.gov/databases/ibids.html; http://ods.od.nih.gov/cards.html; http://nccam.nih.gov; http://www.cfsan.fda.gov/~dms/ds-prod.html ; http://www.nal.usda.gov/fnic/etext/000015.html; http://www.consumerlab.com (14.3)
	Counsel cancer survivors on other chronic conditions affected by diet.(14.5)
Immunology
Identify changes in diet shown to decrease morbidity and mortality of HIV-positive patients.
Evaluate a patient’s diet and his/her current nutritional status, and identify patients whose immune function may improve with nutritional therapy, lifestyle modification, and/or medication.
Given the nutritional history of a patient, and the results of antigen skin testing, total lymphocyte count, and complete and differential blood counts, evaluate the nutritional status of the patient and prescribe an appropriate nutritional plan.
Effectively counsel patients to make informed nutritional decisions consistent with maintaining a healthy immune system, establishing appropriate dietary and behavioral goals and adopting strategies to achieve and maintain these goals
Given a detailed medical history and the current pharmacologic regimen of a HIV-positive patient with or without full-blown AIDS, provide appropriate nutritional counseling.	As part of the history and physical of HIV-AIDS infected patients, screen for nutrition problems, including • Baseline laboratory measurements of nutritional status • Weight changes • Psychosocial factors affecting food intake • Diet history with attention to nutrients involved in immune function • Use of nontraditional therapies. (15.1)
Recognize the importance of nutrition and healthy lifestyle behaviors in maintaining a healthy immune system.
Demonstrate a commitment to life-long learning about the effectiveness of nutritional supplements, natural products, and herbal supplements on immune function.
Rheum
Compare and contrast the pathophysiology of osteoarthritis and rheumatoid arthritis and explain the relative influence of nutritional status on the progression of each disease.
List the common pharmacologic agents used to treat rheumatoid arthritis, and identify the most common drug-nutrient interactions.
Given a patient history that includes rheumatoid disease the use of nutrient and herbal supplements, evaluate the appropriateness of this dietary regimen, and provide evidence-based nutritional advice about their chosen supplements.
Effectively communicate with patients with rheumatoid disease to provide accurate nutritional information and dispel misinformation, including information about dietary supplements and fad diets.
Monitor weight changes in a patient with rhematologic disease and recommend a diet and physical activity plan to maintain a healthy weight.
Identify the most commonly used dietary supplements and diets used by patients with rheumatoid diseases, and evaluate the scientific evidence for the efficacy of each.
Cite at least three examples of dietary supplements for which there is sufficient scientific evidence to warrant their use in the treatment of rheumatic disease.
Describe the changes in body composition and eating behavior typically associated with active rheumatic disease.
Evaluate the evidence that supports the use of complementary and alternative medicine to treat patients with rheumatoid disease
Summarize the benefits of incorporating physical activity in the treatment of patients with rheumatoid disease.
Demonstrate appropriate sensitivity to rheumatic disease patients with physical limitations.
Pulm
Outline the clinical evidence supporting the efficacy of nutrition therapy for malnutrition associated with lung disease.
Identify recommended nutritional interventions for patients with respiratory insufficiency that includes C02 retention and enhanced ventilatory drive; explain how these interventions alter the respiratory quotient (RQ).
Identify two common nutritional side effects of the three medications most commonly used in the treatment of pulmonary disease.
List the three most common respiratory complications of malnutrition among patients with chronic lung disease; propose an appropriate treatment plan for these patients
Given a patient with pulmonary disease, design an appropriate set of individualized dietary intake and weight goal recommendations.
Recognize the importance of healthy lifestyle behaviors in the prevention and management of pulmonary disease.
Demonstrate a commitment to utilizing a multi-disciplinary team approach to the treatment of pulmonary disease, consulting with registered dietitians, nurses, and clinical pharmacists as appropriate.
Renal Disease
Identify the nutritional deficiencies typically found in patients with chronic renal failure (CRF); compare and contrast the nutritional needs of those receiving maintenance hemodialysis with those receiving continuous ambulatory peritoneal dialysis.
Identify the proper modification of dietary sodium, calcium, phosphorus, protein and fluids for patients with recurrent nephrolithiasis, and explain how each modification decreases morbidity.	Acute renal failure and end stage renal disease are usually cared for by specialists in medical management and nutrition therapy. Nephrolithiasis is more common in primary care. (12.1)		Calcium Disorders and Ricketts. Noon time Lecure.
Compare and contrast the nutritional goals of therapy for patients with end-stage renal disease receiving dialysis and those not receiving dialysis.
Consult with a registered dietitian as appropriate to provide individualized dietary counseling based on an assessment of a patient’s dietary intake, including total calories, protein, total and saturated fat, sodium, potassium, calcium, phosphorus, magnesium, and fluid intake.	Provide diet counseling for patients diagnosed with kidney stones or those who have a history of forming stones, considering fluid intake, dietary calcium, protein, potassium, and sodium. (12.2)		Calcium Disorders and Ricketts. Noon time Lecure.
Prioritize dietary guidelines and lifestyle changes for patients with chronic renal disease or recurrent nephrolithiasis, with or without other chronic diseases.
Evaluate the diet of a patient on dialysis and refer to a registered dietitian as appropriate.
Demonstrate a commitment to utilizing a multi-disciplinary team approach to the treatment of renal disease, consulting with registered dietitians, clinical psychologists/behavioral medicine specialists, nurse practitioners, physician assistants, and clinical pharmacists as appropriate.
Demonstrate a commitment to promote appropriate nutrition and lifestyle modifications for patients with acute or chronic renal disease, nephrotic syndrome, or nephrolithiasis.
Recognize the importance of healthy lifestyle behaviors in the treatment and management of renal disease.
Demonstrate an awareness of the impact of co-morbid conditions of patients with renal diseases that may influence compliance with recommended changes in diet and lifestyle.
Bone Health
Identify at least four classes of individuals at risk for developing osteoporosis, and compare and contrast the rationales used to explain the relationship of each to osteoporosis.
List at least two physical diagnostic tests used to identify osteoporosis.
Effectively counsel patients of all ages to make informed nutritional decisions that maintain current bone health, establishing appropriate dietary and behavioral goals and adopting strategies to prevent future osteoporosis.	Routinely assess for risk factors of osteoporosis beginning in the teen years at well appointments, such as physicals, pap and pelvic exams. See Surgeon General’s Report on Bone Health and Osteoporosis, 2004 http://www.surgeongeneral.gov/library/bonehealth (11.1)
During a physical examination, recognize common physical manifestations of late stage osteoporosis.
Using the American College of Sports Medicine and NIH guidelines, effectively counsel a healthy adolescent or adult patient to adopt an appropriate exercise regimen to reduce the risk of osteoporosis, especially in females	Routinely assess for physical activity and recommend weight-bearing exercise, flexibility and weight training to improve strength and balance in patients at risk. (11.3)
Conduct an appropriate physical examination of a patient at risk of osteoporosis, including an assessment of bone mass.	Use available technology to monitor bone mineral density in high risk patients (DEXA, x-ray, etc.). (11.5)
Seek out and accurately interpret information from a wide variety of nutrition-related medical and lay literature, and apply that knowledge appropriately to maintain the bone health of all patients.
Identify at least one psychosocial factor that commonly affects the intake of nutrients related to bone health at each stage of the life cycle.	Evaluate height yearly for losses secondary to osteoporosis of the spine of patients over 65 years of age. (11.4)
Demonstrate a commitment to encourage patients of all ages, especially adolescents, to maintain a proper diet adequate to sustain normal bone growth and development and prevent bone loss.
Identify the toxic dose of vitamin D and describe the biological consequences of a vitamin D overdose.	outinely assess diet for calcium and vitamin D and overall diet. Advise patients to increase food sources of calcium and vitamin D to meet the Dietary Reference Intake for age and gender and recommend supplements if patient is unable to meet the DRI by diet. Assess weight bearing physical activity. (11.2)		Calcium Disorders and Ricketts. Noon time Lecure
Demonstrate a commitment to promote sound nutritional decision-making and appropriate levels of physical activity for all patients regardless of health status.
Other
Differentiate between the indications for enteral and parenteral nutrition support as well as the indications for potential delivery sites for each type of support.
Give six examples of drug-nutrient interactions or incompatibilities that commonly occur among patients receiving either enteral or parenteral nutrition support.
Identify at least three measures used to monitor patients for complications of enteral and parenteral nutrition support; describe when each is appropriate
Explain the refeeding syndrome, identify the type of patient at risk for this syndrome, and outline the most appropriate feeding strategy to minimize metabolic complications.			Covered in eating disorders talk
Summarize the potential metabolic consequences that result from overfeeding calories, fat, carbohydrate, or protein to enterally and parenterally fed patients.
Identify the medical and social services necessary to provide effective home nutrition support, and outline at least four factors that should be considered before discharging a patient on nutrition support.
Given a patient diagnosis, nutritional regimen, and on-going laboratory data, evaluate the effectiveness of the current nutritional treatment and appropriately manage the delivery of enteral or parenteral nutrition support.
Given the results of a detailed history and physical examination of a hospitalized patient, assess the patient’s nutritional status and ability to take nutrition by mouth to determine the need for enteral or parenteral support.
Accurately interpret information from a wide variety of medical and lay literature related to commonly available commercial products for nutrition support, and apply that knowledge appropriately to the care of patients.
Recognize the adverse impacts of malnutrition on disease and the associated benefits of providing appropriate nutritional support.
Recognize the importance of correcting any malnutrition in patients before surgery.
Carefully attend to the ethical issues involved in the provision of nutritional support in palliative care and in settings where patients cannot provide consent.
Demonstrate a commitment to utilizing a multi-disciplinary team approach to the management of patients receiving enteral or parenteral nutrition
List the likely nutritional benefits and consequences of a vegetarian diet, and describe the typical clinical presentation of a vegetarian patient with a nutritional deficiency.	Make appropriate recommendations for vegetarian nutrition, if indicated. (http://www.vrg.org)		Continutiy Curriculum Year 2 October.
Effectively communicate with patients the benefits and effects of various popular dietary supplements, complementary and alternative medicines, and commonly used weight reduction programs
Effectively communicate with patients to provide accurate nutritional information and dispel misinformation, including information about dietary supplements, nutraceuticals, functional foods, and fad diets for weight loss or disease prevention and treatment.	Advise about dietary supplements, including metabolic, herbal and botanical products. (http://ods.od.nih.gov/databases/ibids.html Consider Dietary Reference Intake and Tolerable Upper Intake Level for nutrients, as well as evidence for indications, efficacy, interactions with other medications, and safety http://www.nap.edu/books/0309072794/html/related.html. (1.6)
Effectively counsel patients to make informed decisions about the use of food supplements and adoption of commonly used weight reduction diets and programs.
Accurately interpret contemporary nutrition information from a wide variety of scientific and lay literature and apply that knowledge appropriately to the care of patients.
Demonstrate an accurate awareness of the limitations of his/her knowledge of nutrition.
Demonstrate a willingness to seek out the best available medical knowledge relevant to the nutrition of patients.
	Prescribe nutrition therapy in collaboration with Registered Dietitian for alcohol related liver disease to provide adequate but not excessive protein and calories and other diet modifications to correct malnutrition and support liver regeneration. (13.1)
	2. Provide diet counseling and education, considering the following: • Adequate calories and optimum diet for immune function • Before adding fat calories, rule out fat malabsorption. • Vitamin mineral supplements • Safe food handling practices to protect against food- or water-borne illness • Eating plan for symptom management if needed. • Benefits and risks of nutrition related complementary th…
	Use Dietary Reference Intake recommendations, including Upper Tolerable Intake levels, when assessing diets for vitamin and mineral deficiencies and potential toxicity from excess intake of supplements. (http://www.nal.usda.gov/fnic/etext/000105.html and http://consumerlab.com) (19.1)
	Be familiar with the National Food Safety Initiative and other national and local public education campaigns to decrease the incidence of foodborne illness. http://fightbac.org. and the AMA primer on food safety http://www.ama-assn.org/ama/pub/category/3629.html (20.4)
	Consider common food allergens when taking diet history, i.e., cow’s milk, soy, eggs, wheat, peanuts and tree nuts, fish, and shellfish. (21.1)		Food Allergies Noon Conference
	Perform nutrition assessment of malnourished, critically ill, ventilator-dependent and post surgery patients, including physical exam, laboratory studies, BMI and weight changes, speech and swallowing evaluation, and ability to meet nutrition needs via the oral route. Recognize when alternate forms of nutrition are needed. http://clinnutr.org. (23.1)
	Consider contraindications for nutrition support in consultation with patient and family. If available, review living will and advance directives for patient’s wishes. Discuss care with family and patient, if possible, to consider end of life care vs. nutrition support for recovery. (23.2)
	For patients unable to consume adequate amounts of food orally, provide nutrition support, if appropriate. Consider the following: • Collaborate with others to write nutrition prescription, such as Registered Dietitian, pharmacist, speech therapists, nurses, and follow local protocols. • Monitor patient’s tolerance and make adjustments as needed. • Select the most appropriate means of nutrition s…
			Vitamin K administration in continuity curriculum. Feb Year 2.
	Be familiar with and make referrals to local and community-based national food and nutrition resource programs when needed. Some examples are the following: • The Supplemental Food Program for Women, Infants, and Children (WIC) http://www.fns.usda.gov/fns/ • Lactation consultants, other support groups such as Le Leche League http://www.lalecheleague.org/ • Child Nutrition Programs including Natio…
